# Supplementary material for: Computational Characterization of Mechanical, Hemodynamic, and Surface Interaction Conditions: Role of Protein Adsorption on the Regenerative Response of TEVGs
Source: Int J Mol Sci. 2022 Jan 20;23(3):1130. doi: 10.3390/ijms23031130 (PMC8835378; doi:10.3390/ijms23031130)
Supplement: Supplementary file 1 [file ijms-23-01130-s001.zip]

Archive with 1 entries (1 files):
- ijms-1543598-supplementary.pdf
